# Supplementary material for: Impact of Acute Exacerbation and Its Phenotypes on the Clinical Outcomes of Chronic Obstructive Pulmonary Disease in Hospitalized Patients: A Cross-Sectional Study
Source: Toxics. 2022 Nov 6;10(11):667. doi: 10.3390/toxics10110667 (PMC9695923; doi:10.3390/toxics10110667)
Supplement: Supplementary file 1 [file toxics-10-00667-s001.zip]

Archive with 1 entries (1 files):
- toxics-1970437-supplementary.pdf
